# Supplementary material for: Student standardized patients versus occupational standardized patients for improving clinical competency among TCM medical students: a 3-year prospective randomized study
Source: BMC Med Educ. 2023 Apr 5;23:216. doi: 10.1186/s12909-023-04198-0 (PMC10074708; doi:10.1186/s12909-023-04198-0)
Supplement: Supplementary file 2 — Supplementary Material 2 [file 12909_2023_4198_MOESM2_ESM.xls]

## Sheet: Demographic data of the trainee
Supplementary Material 2. Demographic data of the trainees
Time	Group	Medical student	Age	Gender	Fundamental theory of TCM	Chinese materia medica	Diagnostics of TCM	Formulaology of TCM	Anatomy	Physiology	Pathology	Medical biology	Diagnostics of Western medicine
1	1	1	21	0	75	78	76	79	72	70	75	79	76
1	1	2	21	0	70	79	75	77	73	74	74	75	75
1	1	3	22	1	73	75	79	74	76	71	78	73	72
1	1	4	22	0	76	72	77	76	76	70	75	75	80
1	1	5	21	1	72	75	74	77	77	72	77	74	73
1	1	6	23	0	70	74	76	75	79	65	75	78	76
1	1	7	21	1	72	83	77	75	77	72	72	80	74
1	1	8	19	0	71	74	75	76	76	69	73	76	72
1	1	9	21	0	75	75	75	75	74	72	71	74	75
1	1	10	24	1	71	73	76	80	75	71	75	72	75
1	1	11	21	0	72	76	75	78	78	70	75	77	73
1	1	12	21	0	80	74	74	76	73	71	74	75	70
1	1	13	20	0	73	75	78	75	74	72	78	74	72
1	1	14	21	1	71	73	76	74	80	70	69	72	74
1	1	15	21	1	69	76	75	75	77	74	71	73	74
1	2	1	22	0	70	84	74	76	76	71	74	76	73
1	2	2	21	1	71	77	75	77	73	69	73	77	75
1	2	3	22	0	79	71	76	78	77	70	75	71	78
1	2	4	21	1	72	76	77	83	78	71	77	69	76
1	2	5	21	0	69	72	78	77	77	69	70	77	74
1	2	6	22	0	71	76	83	77	76	72	78	74	77
1	2	7	22	1	72	74	77	75	74	69	76	74	73
1	2	8	23	0	70	75	77	76	70	71	74	76	72
1	2	9	21	1	83	69	75	82	78	72	75	72	75
1	2	10	21	0	71	77	76	77	74	70	71	69	78
1	2	11	21	1	70	75	74	76	75	70	79	74	71
1	2	12	22	1	69	73	77	75	80	71	75	78	74
1	2	13	20	0	75	75	76	76	75	68	76	74	72
1	2	14	21	1	73	72	75	77	76	69	76	79	81
1	2	15	21	0	70	75	76	75	74	73	72	73	75
1	3	1	22	0	69	76	77	78	79	71	74	77	76
1	3	2	21	0	72	77	75	77	77	70	77	74	72
1	3	3	22	1	71	78	78	78	76	69	72	68	74
1	3	4	22	1	72	74	77	76	77	72	76	75	74
1	3	5	21	0	73	72	78	79	71	75	75	78	77
1	3	6	21	1	68	75	76	77	76	73	74	80	73
1	3	7	22	0	71	74	79	70	74	72	79	76	72
1	3	8	21	1	73	73	77	74	75	73	75	74	75
1	3	9	23	0	81	92	80	79	72	69	76	76	78
1	3	10	21	1	73	73	74	76	78	74	76	73	71
1	3	11	21	1	70	78	79	78	74	71	72	75	75
1	3	12	21	0	71	74	76	77	76	73	79	71	69
1	3	13	21	1	76	70	78	78	79	71	74	78	76
1	3	14	22	0	70	73	77	77	76	74	76	72	79
1	3	15	21	0	73	75	78	76	73	68	78	72	81
2	1	1	23	0	82	84	77	78	77	73	71	74	77
2	1	2	21	1	71	72	76	76	75	72	70	73	75
2	1	3	22	1	70	73	78	78	74	76	75	78	77
2	1	4	21	0	71	72	76	75	71	71	76	77	74
2	1	5	21	1	69	88	78	78	75	72	79	71	76
2	1	6	22	0	72	75	75	77	76	70	77	74	72
2	1	7	22	1	68	73	78	76	78	73	74	75	75
2	1	8	21	0	71	76	77	77	73	74	72	73	75
2	1	9	21	1	75	73	76	79	75	71	80	77	77
2	1	10	21	0	70	72	77	77	73	73	76	77	73
2	1	11	20	1	70	73	79	79	77	69	75	71	70
2	1	12	21	0	71	77	77	76	74	71	78	78	75
2	1	13	21	1	70	78	79	77	76	74	71	72	79
2	1	14	22	0	69	71	76	76	72	74	72	70	74
2	1	15	21	0	79	73	77	77	73	70	77	70	76
2	1	16	21	0	71	75	76	78	77	74	79	77	83
2	2	1	21	0	75	72	77	74	76	66	75	75	74
2	2	2	21	1	69	83	78	78	75	71	75	76	72
2	2	3	24	0	70	78	74	74	71	83	79	71	74
2	2	4	21	1	79	76	78	76	79	70	75	79	74
2	2	5	21	0	72	75	74	75	76	73	78	76	75
2	2	6	22	1	71	74	76	80	78	70	71	77	70
2	2	7	21	0	70	75	75	78	78	71	78	73	76
2	2	8	21	1	75	73	80	76	73	75	80	74	74
2	2	9	22	0	72	77	78	77	75	73	76	76	76
2	2	10	21	0	69	78	76	75	77	71	76	77	68
2	2	11	20	1	72	71	77	77	78	75	75	74	76
2	2	12	21	0	70	76	75	76	79	73	78	74	74
2	2	13	23	1	74	75	77	79	72	70	71	76	75
2	2	14	21	0	69	79	76	78	74	76	72	72	75
2	2	15	22	0	72	75	74	77	72	72	77	69	72
2	2	16	21	0	70	74	78	76	76	70	79	74	76
2	3	1	21	1	76	75	77	75	77	73	75	78	75
2	3	2	22	1	71	73	76	76	75	70	72	72	77
2	3	3	21	0	68	68	75	74	75	72	76	73	71
2	3	4	22	1	71	91	76	82	78	73	75	76	75
2	3	5	21	0	70	75	74	76	79	71	78	71	76
2	3	6	21	1	75	77	77	77	74	71	77	74	73
2	3	7	22	0	70	72	76	76	74	74	72	75	74
2	3	8	21	1	72	74	77	75	72	72	77	74	75
2	3	9	21	0	69	73	76	79	75	71	79	69	72
2	3	10	22	0	72	72	75	77	76	70	75	78	73
2	3	11	21	1	73	73	79	76	75	72	75	71	74
2	3	12	22	0	71	79	77	75	76	75	79	76	75
2	3	13	22	1	69	71	76	80	79	73	75	74	77
2	3	14	21	0	75	75	75	77	77	72	78	73	71
2	3	15	23	0	70	73	79	76	75	73	71	77	76
2	3	16	21	0	73	77	77	75	74	69	78	74	75
3	1	1	21	0	68	81	76	76	69	74	73	72	71
3	1	2	21	1	71	72	75	77	70	76	69	76	81
3	1	3	23	0	80	73	76	78	72	78	69	68	75
3	1	4	21	1	69	74	77	79	73	76	68	77	76
3	1	5	22	0	70	75	78	74	70	79	71	75	79
3	1	6	21	1	76	82	69	78	69	73	64	72	74
3	1	7	23	0	68	74	74	78	74	78	75	74	75
3	1	8	21	1	73	74	78	76	70	77	70	79	74
3	1	9	21	0	71	72	78	75	71	81	69	73	73
3	1	10	21	0	72	73	76	74	73	76	67	76	77
3	1	11	22	1	72	79	75	73	80	71	83	77	73
3	1	12	21	0	70	77	74	74	84	66	81	75	75
3	1	13	21	1	70	78	73	75	81	69	80	73	70
3	1	14	20	0	74	79	74	76	79	67	78	76	73
3	1	15	22	0	69	77	75	74	83	74	79	72	69
3	1	16	21	0	72	80	76	75	80	71	82	73	73
3	1	17	21	1	77	78	74	76	84	71	84	75	74
3	1	18	21	1	70	79	75	71	82	66	74	71	68
3	2	1	20	0	71	80	76	75	73	70	74	77	74
3	2	2	21	1	85	78	71	74	71	75	76	73	79
3	2	3	23	0	71	78	75	73	77	68	79	74	77
3	2	4	21	1	73	79	74	74	76	72	77	75	70
3	2	5	22	0	69	78	73	75	75	74	79	72	78
3	2	6	21	1	72	77	74	73	82	79	73	68	75
3	2	7	22	0	71	81	75	76	75	74	72	74	68
3	2	8	21	1	70	72	73	74	78	71	71	73	71
3	2	9	21	0	71	78	76	75	74	73	75	76	73
3	2	10	21	0	72	77	74	72	79	72	74	72	73
3	2	11	23	1	83	78	75	75	76	75	78	79	75
3	2	12	21	0	68	79	72	73	76	69	70	76	71
3	2	13	22	0	72	80	75	74	82	74	76	73	72
3	2	14	21	0	71	81	73	73	71	72	74	72	78
3	2	15	21	0	70	77	74	77	76	76	69	77	71
3	2	16	21	1	71	80	73	72	78	74	77	74	70
3	2	17	23	0	72	70	77	74	79	74	75	69	77
3	2	18	21	1	73	79	72	71	80	69	74	71	72
3	3	1	21	0	76	80	74	74	76	71	72	74	76
3	3	2	22	0	72	79	71	73	78	73	73	76	74
3	3	3	21	1	73	80	74	75	74	75	76	72	74
3	3	4	22	1	70	81	73	73	71	67	77	74	76
3	3	5	21	1	72	79	72	74	76	72	71	75	78
3	3	6	21	0	71	82	73	72	77	75	69	70	73
3	3	7	21	1	70	81	74	76	74	68	77	72	71
3	3	8	22	0	81	74	72	73	75	74	75	73	73
3	3	9	21	1	72	79	75	74	78	72	74	76	72
3	3	10	20	0	70	76	73	72	73	75	81	77	75
3	3	11	21	0	73	78	74	75	76	68	76	71	77
3	3	12	22	1	71	81	72	73	77	71	74	77	73
3	3	13	21	0	72	77	75	78	80	76	68	74	72
3	3	14	21	1	69	80	73	70	71	72	77	75	73
3	3	15	24	1	72	81	76	75	80	69	75	72	71
3	3	16	21	0	80	73	80	71	73	80	73	71	75
3	3	17	21	0	70	69	75	74	78	68	74	72	74
3	3	18	22	1	74	79	71	84	76	72	72	73	72
