# Supplementary material for: Student standardized patients versus occupational standardized patients for improving clinical competency among TCM medical students: a 3-year prospective randomized study
Source: BMC Med Educ. 2023 Apr 5;23:216. doi: 10.1186/s12909-023-04198-0 (PMC10074708; doi:10.1186/s12909-023-04198-0)
Supplement: Supplementary file 3 — Supplementary Material 3 [file 12909_2023_4198_MOESM3_ESM.xls]

## Sheet: Systematic knowledge test
Supplementary Material 3. Scores for systematic knowledge test
Time	Group	Medical students	Total scores
1	1	1	80
1	1	2	76
1	1	3	61
1	1	4	70
1	1	5	74
1	1	6	70
1	1	7	62
1	1	8	86
1	1	9	76
1	1	10	70
1	1	11	72
1	1	12	68
1	1	13	76
1	1	14	80
1	1	15	68
1	2	1	78
1	2	2	74
1	2	3	88
1	2	4	76
1	2	5	74
1	2	6	92
1	2	7	82
1	2	8	76
1	2	9	88
1	2	10	76
1	2	11	68
1	2	12	84
1	2	13	78
1	2	14	72
1	2	15	76
1	3	1	76
1	3	2	88
1	3	3	86
1	3	4	74
1	3	5	78
1	3	6	80
1	3	7	76
1	3	8	84
1	3	9	80
1	3	10	78
1	3	11	74
1	3	12	76
1	3	13	66
1	3	14	84
1	3	15	76
2	1	1	72
2	1	2	72
2	1	3	60
2	1	4	74
2	1	5	76
2	1	6	62
2	1	7	70
2	1	8	86
2	1	9	76
2	1	10	70
2	1	11	74
2	1	12	72
2	1	13	80
2	1	14	62
2	1	15	78
2	1	16	74
2	2	1	70
2	2	2	84
2	2	3	78
2	2	4	74
2	2	5	82
2	2	6	78
2	2	7	70
2	2	8	78
2	2	9	72
2	2	10	76
2	2	11	86
2	2	12	94
2	2	13	84
2	2	14	80
2	2	15	78
2	2	16	66
2	3	1	82
2	3	2	86
2	3	3	74
2	3	4	72
2	3	5	88
2	3	6	70
2	3	7	66
2	3	8	90
2	3	9	72
2	3	10	80
2	3	11	74
2	3	12	76
2	3	13	80
2	3	14	74
2	3	15	80
2	3	16	74
3	1	1	78
3	1	2	70
3	1	3	72
3	1	4	74
3	1	5	66
3	1	6	68
3	1	7	76
3	1	8	74
3	1	9	74
3	1	10	70
3	1	11	84
3	1	12	76
3	1	13	88
3	1	14	64
3	1	15	72
3	1	16	70
3	1	17	68
3	1	18	72
3	2	1	78
3	2	2	74
3	2	3	86
3	2	4	80
3	2	5	72
3	2	6	70
3	2	7	74
3	2	8	84
3	2	9	82
3	2	10	74
3	2	11	68
3	2	12	88
3	2	13	74
3	2	14	72
3	2	15	78
3	2	16	92
3	2	17	80
3	2	18	78
3	3	1	82
3	3	2	76
3	3	3	72
3	3	4	74
3	3	5	70
3	3	6	88
3	3	7	70
3	3	8	78
3	3	9	74
3	3	10	76
3	3	11	70
3	3	12	76
3	3	13	86
3	3	14	88
3	3	15	76
3	3	16	74
3	3	17	80
3	3	18	82
