# Supplementary material for: Student standardized patients versus occupational standardized patients for improving clinical competency among TCM medical students: a 3-year prospective randomized study
Source: BMC Med Educ. 2023 Apr 5;23:216. doi: 10.1186/s12909-023-04198-0 (PMC10074708; doi:10.1186/s12909-023-04198-0)
Supplement: Supplementary file 4 — Supplementary Material 4 [file 12909_2023_4198_MOESM4_ESM.xls]

## Sheet: TCM clinical skills
Supplementary Material 4. Scores for TCM clinical skills
Time	Group	Medical students	tongue manifestation	complexion, mental state and physique	auscultation and olfaction	basic information	chief complaint	present history	past history	personal history	family history	pulse-taking	Total scores
1	1	1	4	4	4	2	3	15	7	9	8	12	68
1	1	2	3	3	3	3	4	18	8	8	6	5	61
1	1	3	3	4	4	3	3	26	7	9	6	12	77
1	1	4	5	4	3	3	5	19	7	7	8	9	70
1	1	5	4	3	4	4	4	28	9	8	8	14	86
1	1	6	4	4	3	2	3	19	7	7	7	11	67
1	1	7	4	4	4	3	5	24	8	6	7	9	74
1	1	8	3	3	4	3	4	26	8	8	10	13	82
1	1	9	5	5	3	2	3	23	6	7	5	12	71
1	1	10	3	3	4	2	3	22	6	7	8	10	68
1	1	11	4	4	3	3	4	26	9	8	10	12	83
1	1	12	3	3	3	2	4	18	8	8	8	14	70
1	1	13	3	3	4	3	3	27	6	7	7	8	71
1	1	14	3	3	4	5	4	24	8	8	8	7	74
1	1	15	4	5	5	5	5	23	7	7	9	12	82
1	2	1	4	4	3	3	3	21	8	7	8	13	74
1	2	2	3	3	3	3	4	27	9	8	8	12	80
1	2	3	5	4	5	5	4	24	8	8	9	13	85
1	2	4	4	5	5	4	5	27	10	9	8	14	91
1	2	5	5	5	4	5	5	22	7	8	8	10	79
1	2	6	3	4	5	5	4	27	9	6	9	12	84
1	2	7	4	4	3	3	5	21	8	7	9	13	77
1	2	8	4	5	4	5	4	25	7	10	8	11	83
1	2	9	4	3	4	4	5	26	8	8	9	14	85
1	2	10	2	3	4	3	5	22	7	6	6	11	69
1	2	11	3	3	3	2	4	26	6	6	10	13	76
1	2	12	5	4	5	4	5	24	10	8	9	14	78
1	2	13	4	5	5	4	3	27	8	6	9	12	83
1	2	14	3	4	3	3	4	23	9	7	9	11	76
1	2	15	3	4	4	4	3	22	7	7	7	12	73
1	3	1	3	4	4	3	4	20	7	6	8	11	70
1	3	2	5	5	3	5	5	28	9	7	8	13	88
1	3	3	4	4	5	5	5	24	10	8	7	12	84
1	3	4	4	3	4	4	5	21	9	5	10	15	80
1	3	5	5	5	3	3	4	23	7	5	9	11	75
1	3	6	5	3	4	5	5	22	9	6	7	12	78
1	3	7	5	5	5	5	5	28	9	7	10	13	92
1	3	8	4	5	4	5	5	24	9	8	9	13	86
1	3	9	5	4	3	4	5	26	7	6	7	11	78
1	3	10	3	3	3	3	3	24	6	6	10	13	74
1	3	11	4	3	5	4	5	25	9	8	10	13	86
1	3	12	4	5	5	3	4	23	8	8	8	14	82
1	3	13	5	5	4	4	5	27	7	7	10	12	86
1	3	14	5	4	4	2	3	21	7	6	10	9	71
1	3	15	3	4	3	3	4	22	9	7	9	11	75
2	1	1	3	4	4	3	3	19	8	10	8	13	75
2	1	2	5	3	3	2	4	19	7	7	8	10	68
2	1	3	3	3	4	4	4	21	9	8	9	12	77
2	1	4	4	5	4	5	4	23	4	7	7	12	75
2	1	5	5	5	5	4	3	25	8	7	8	10	80
2	1	6	4	4	4	4	4	25	9	8	10	13	85
2	1	7	4	4	2	2	3	18	7	8	10	9	67
2	1	8	3	3	4	2	5	20	8	8	7	12	72
2	1	9	5	5	3	2	5	23	8	6	8	10	75
2	1	10	4	3	4	5	5	25	8	6	8	9	77
2	1	11	4	5	5	4	4	26	9	9	10	11	87
2	1	12	3	4	4	3	4	20	7	8	8	9	70
2	1	13	3	5	4	3	5	17	5	6	5	8	61
2	1	14	3	3	4	2	4	15	8	5	10	11	65
2	1	15	4	4	4	2	3	23	7	6	9	11	73
2	1	16	4	4	3	4	5	25	9	7	8	12	81
2	2	1	5	5	5	5	4	26	9	8	8	10	85
2	2	2	4	4	3	4	4	22	9	7	9	11	77
2	2	3	3	3	2	3	5	20	8	8	10	13	75
2	2	4	4	5	4	5	5	28	9	10	10	9	89
2	2	5	3	4	3	2	5	19	8	6	8	11	69
2	2	6	4	4	5	5	4	26	10	7	9	14	88
2	2	7	3	5	5	5	4	25	8	7	9	11	82
2	2	8	3	5	4	4	5	27	9	9	10	14	90
2	2	9	3	3	4	5	4	22	9	7	7	11	75
2	2	10	4	5	5	4	5	26	8	8	10	14	89
2	2	11	3	4	4	4	4	23	9	6	8	13	78
2	2	12	2	4	3	3	3	21	9	7	8	12	72
2	2	13	3	3	5	4	4	25	9	6	10	10	79
2	2	14	3	3	4	4	4	24	7	6	10	13	78
2	2	15	3	5	5	5	5	25	9	7	7	11	82
2	2	16	4	4	3	3	3	23	9	6	8	13	76
2	3	1	3	3	3	3	4	23	8	6	10	10	73
2	3	2	4	4	4	3	3	25	9	7	7	13	79
2	3	3	5	5	4	5	4	27	9	8	8	14	89
2	3	4	3	3	4	4	5	25	8	9	10	12	83
2	3	5	5	5	4	3	4	22	7	7	10	12	79
2	3	6	4	4	5	5	4	26	8	8	9	11	84
2	3	7	3	5	5	4	4	23	7	6	9	11	77
2	3	8	5	5	5	4	4	28	9	9	9	13	91
2	3	9	4	4	5	5	5	26	8	7	10	11	86
2	3	10	4	4	4	3	4	23	7	8	10	12	79
2	3	11	3	3	3	5	5	22	9	7	6	10	73
2	3	12	5	5	5	4	4	26	8	9	8	12	86
2	3	13	4	4	4	5	5	24	8	8	8	11	81
2	3	14	5	5	5	5	5	23	7	7	10	13	85
2	3	15	4	4	3	4	2	22	8	5	8	10	70
2	3	16	5	5	5	4	4	26	8	9	8	12	86
3	1	1	4	3	3	3	2	20	7	8	8	13	71
3	1	2	3	3	4	3	3	24	8	7	8	14	77
3	1	3	3	5	4	3	5	20	6	6	6	12	70
3	1	4	5	3	4	2	4	23	7	8	6	13	75
3	1	5	4	4	3	2	3	23	6	8	8	12	73
3	1	6	4	5	3	2	5	25	8	8	10	12	82
3	1	7	4	4	5	2	5	20	7	6	8	7	68
3	1	8	3	4	3	3	3	21	8	8	6	13	72
3	1	9	5	3	4	2	3	23	7	6	8	14	75
3	1	10	3	5	5	3	5	24	9	7	8	6	75
3	1	11	4	5	4	5	5	26	8	8	10	15	90
3	1	12	2	4	4	2	4	23	8	8	8	13	76
3	1	13	5	5	4	5	5	26	8	8	7	13	86
3	1	14	3	5	5	2	3	20	7	6	8	11	70
3	1	15	4	3	3	3	5	21	7	7	8	13	74
3	1	16	4	4	4	2	3	22	7	8	8	14	76
3	1	17	3	4	2	3	4	27	8	6	8	10	75
3	1	18	4	3	5	3	3	20	10	7	7	9	71
3	2	1	3	3	5	5	3	23	8	9	10	13	82
3	2	2	3	3	4	3	4	26	7	8	8	13	79
3	2	3	3	3	4	5	5	25	8	10	8	13	84
3	2	4	4	3	4	5	5	26	9	6	10	13	85
3	2	5	3	4	4	4	5	26	6	7	8	14	81
3	2	6	2	3	3	3	3	23	9	6	8	15	75
3	2	7	3	4	5	5	4	26	9	6	8	13	83
3	2	8	4	3	3	3	3	24	8	10	9	10	77
3	2	9	3	4	4	3	3	20	7	6	8	12	70
3	2	10	2	3	3	2	5	22	10	7	7	14	75
3	2	11	3	5	5	4	4	26	9	7	8	13	84
3	2	12	4	5	5	5	5	28	8	9	8	12	89
3	2	13	3	5	5	5	4	28	8	8	10	14	90
3	2	14	4	3	3	3	3	24	7	7	8	12	74
3	2	15	3	4	2	2	4	23	9	6	6	11	70
3	2	16	4	3	5	5	5	25	9	9	9	13	87
3	2	17	5	4	3	2	3	20	8	7	8	14	74
3	2	18	3	5	5	5	5	26	9	9	9	15	91
3	3	1	5	5	4	5	5	24	9	8	9	12	86
3	3	2	4	5	3	4	5	26	7	10	10	12	86
3	3	3	3	4	4	2	4	22	5	5	10	12	71
3	3	4	3	3	5	3	3	23	8	6	9	13	76
3	3	5	4	5	4	4	5	22	6	7	7	11	75
3	3	6	4	4	5	5	5	26	9	9	9	12	88
3	3	7	3	5	5	5	5	28	10	9	9	12	91
3	3	8	5	3	3	2	3	23	6	5	10	15	75
3	3	9	3	5	3	3	4	22	7	6	8	13	74
3	3	10	4	5	4	4	5	25	7	7	9	12	82
3	3	11	4	4	2	3	3	22	7	8	7	13	73
3	3	12	4	4	5	5	5	23	9	8	9	13	85
3	3	13	5	4	5	3	5	27	8	7	10	13	87
3	3	14	5	5	4	5	4	21	9	9	8	12	82
3	3	15	3	3	4	5	5	26	9	9	9	14	87
3	3	16	4	3	4	4	3	22	7	6	10	10	73
3	3	17	5	5	3	3	4	24	8	7	8	10	77
3	3	18	4	4	4	5	5	25	7	10	8	12	84
