# Supplementary material for: Student standardized patients versus occupational standardized patients for improving clinical competency among TCM medical students: a 3-year prospective randomized study
Source: BMC Med Educ. 2023 Apr 5;23:216. doi: 10.1186/s12909-023-04198-0 (PMC10074708; doi:10.1186/s12909-023-04198-0)
Supplement: Supplementary file 5 — Supplementary Material 5 [file 12909_2023_4198_MOESM5_ESM.xls]

## Sheet: Written medical records
Supplementary Material 5. Scores for written medical records
Time	Group	Medical students	Basic information	Chief complaint	History of present illness	Past medical history	Personal history	Family history	Physical examination	Four diagnosis of TCM	Total scores
1	1	1	3	4	15	6	6	4	14	12	64
1	1	2	3	4	20	7	7	4	13	12	70
1	1	3	2	4	21	6	7	4	15	14	73
1	1	4	3	5	27	7	10	5	16	15	88
1	1	5	3	4	17	7	8	3	12	11	65
1	1	6	2	4	21	7	7	4	14	12	71
1	1	7	2	3	17	3	6	4	11	9	55
1	1	8	3	4	23	7	8	5	18	13	81
1	1	9	2	4	22	5	7	5	16	12	73
1	1	10	3	4	24	9	8	5	16	14	83
1	1	11	2	3	21	8	7	4	14	11	70
1	1	12	2	3	18	7	7	4	12	12	65
1	1	13	3	5	27	5	9	5	17	14	85
1	1	14	3	4	25	4	7	3	11	8	65
1	1	15	2	4	24	6	8	5	15	12	76
1	2	1	3	5	27	9	8	5	16	15	88
1	2	2	3	5	25	7	7	4	14	12	77
1	2	3	2	4	21	8	7	4	13	11	70
1	2	4	3	4	19	8	10	5	12	14	75
1	2	5	3	4	27	8	10	5	18	15	90
1	2	6	2	3	25	7	8	4	16	15	80
1	2	7	3	5	24	5	8	5	15	13	78
1	2	8	2	3	21	5	6	4	14	11	66
1	2	9	2	4	24	8	9	6	17	15	85
1	2	10	3	4	23	7	8	5	15	13	78
1	2	11	3	5	25	9	8	5	17	12	84
1	2	12	3	4	21	9	8	5	15	13	78
1	2	13	3	4	23	9	7	4	14	12	76
1	2	14	2	5	28	8	10	5	19	15	92
1	2	15	3	4	22	7	9	5	18	14	82
1	3	1	3	4	25	8	8	5	17	14	84
1	3	2	3	4	27	10	9	5	19	15	92
1	3	3	3	4	25	8	9	4	15	12	80
1	3	4	3	5	25	7	8	5	16	14	83
1	3	5	3	4	26	9	7	5	14	11	79
1	3	6	3	4	23	8	8	5	15	13	79
1	3	7	3	5	24	9	9	5	17	14	86
1	3	8	2	3	19	9	6	4	13	10	66
1	3	9	3	5	22	9	8	5	16	12	80
1	3	10	3	4	26	7	8	5	14	11	78
1	3	11	2	3	17	6	6	4	12	10	60
1	3	12	3	5	23	9	9	6	17	12	84
1	3	13	3	4	23	8	7	4	15	12	76
1	3	14	2	5	23	9	9	6	17	15	86
1	3	15	2	4	27	9	8	5	15	12	82
2	1	1	2	3	22	8	8	6	13	11	73
2	1	2	2	4	19	7	6	5	12	11	66
2	1	3	3	4	17	8	8	4	16	14	74
2	1	4	2	4	24	7	7	5	15	12	76
2	1	5	2	3	19	6	6	4	12	10	62
2	1	6	2	4	23	7	7	6	15	11	75
2	1	7	2	4	20	7	8	4	15	12	72
2	1	8	3	4	26	9	9	5	18	14	88
2	1	9	2	3	18	5	5	3	10	9	55
2	1	10	3	5	27	8	9	5	13	12	82
2	1	11	2	4	22	7	8	5	15	11	74
2	1	12	2	4	25	8	8	6	15	13	81
2	1	13	3	4	23	7	8	5	16	13	79
2	1	14	2	4	22	7	7	5	14	12	73
2	1	15	2	3	21	8	7	4	14	11	70
2	1	16	3	4	22	6	8	6	12	12	73
2	2	1	3	5	25	7	7	4	15	11	77
2	2	2	2	3	20	6	6	5	13	11	66
2	2	3	3	5	30	8	8	5	16	15	90
2	2	4	2	4	22	7	9	4	13	12	73
2	2	5	3	5	26	8	9	6	16	16	89
2	2	6	2	4	22	7	8	5	15	12	75
2	2	7	3	5	25	9	9	6	18	13	88
2	2	8	3	5	24	8	8	5	16	13	82
2	2	9	3	5	26	8	8	6	17	13	86
2	2	10	2	5	24	8	8	5	16	13	81
2	2	11	2	4	23	7	7	6	17	9	75
2	2	12	2	3	21	7	9	5	15	9	71
2	2	13	3	4	28	7	6	6	17	14	85
2	2	14	2	4	25	8	8	3	16	12	78
2	2	15	3	5	26	10	7	5	18	12	86
2	2	16	2	4	21	8	7	5	16	12	75
2	3	1	2	4	21	7	7	5	16	12	74
2	3	2	3	5	26	7	7	6	17	14	85
2	3	3	2	4	25	9	8	5	14	11	78
2	3	4	2	3	18	6	7	4	14	12	66
2	3	5	3	5	28	9	9	6	16	14	90
2	3	6	3	4	19	7	7	5	17	10	72
2	3	7	3	5	22	8	8	5	12	14	77
2	3	8	3	5	25	7	9	5	18	14	86
2	3	9	3	5	26	10	10	6	16	15	91
2	3	10	3	5	25	9	9	6	16	12	85
2	3	11	2	3	24	8	8	5	18	13	81
2	3	12	2	4	25	8	8	4	15	12	78
2	3	13	2	3	22	7	9	5	17	10	75
2	3	14	3	5	27	9	8	6	16	13	87
2	3	15	3	5	26	8	8	6	16	12	84
2	3	16	3	5	19	8	7	6	14	11	73
3	1	1	2	3	24	6	8	3	12	10	68
3	1	2	2	3	18	6	6	3	12	10	60
3	1	3	2	3	19	7	8	5	16	10	70
3	1	4	2	4	15	5	5	4	10	11	56
3	1	5	3	4	26	8	9	5	13	10	78
3	1	6	2	3	17	6	7	6	18	8	67
3	1	7	3	5	28	8	8	6	16	13	87
3	1	8	3	5	23	8	7	4	15	15	80
3	1	9	2	4	20	6	7	1	14	12	66
3	1	10	2	4	22	7	6	3	15	13	72
3	1	11	2	4	24	8	8	5	16	14	81
3	1	12	3	4	21	7	7	2	14	13	71
3	1	13	2	3	22	7	7	1	12	13	67
3	1	14	3	5	27	9	9	3	15	13	84
3	1	15	3	5	18	7	7	1	12	12	65
3	1	16	3	5	27	8	9	3	14	13	82
3	1	17	3	5	20	7	7	1	17	16	76
3	1	18	2	3	18	6	6	2	12	10	59
3	2	1	2	3	25	6	8	5	15	10	74
3	2	2	3	5	26	9	8	5	15	13	84
3	2	3	3	4	20	7	7	3	16	13	73
3	2	4	2	5	23	7	7	5	15	13	77
3	2	5	3	5	27	8	8	4	16	14	85
3	2	6	3	4	17	7	7	4	15	15	72
3	2	7	2	4	24	8	8	5	15	13	79
3	2	8	3	4	26	9	9	3	16	11	81
3	2	9	2	4	22	7	8	3	15	10	71
3	2	10	3	5	28	9	10	4	17	14	90
3	2	11	3	4	25	7	8	3	18	15	83
3	2	12	2	4	27	9	8	6	17	14	87
3	2	13	3	4	24	7	7	1	15	15	76
3	2	14	2	4	20	7	8	4	15	14	74
3	2	15	2	4	23	7	7	5	15	13	76
3	2	16	2	4	23	7	7	3	14	13	73
3	2	17	2	3	22	6	7	3	13	10	66
3	2	18	2	5	26	10	9	5	14	15	86
3	3	1	3	4	22	7	7	4	15	14	76
3	3	2	2	4	23	8	8	1	16	13	75
3	3	3	2	4	21	7	8	3	15	13	73
3	3	4	3	5	28	7	9	5	18	16	91
3	3	5	2	5	26	9	5	4	15	12	78
3	3	6	3	5	24	8	8	4	16	13	81
3	3	7	2	3	25	9	9	3	12	11	74
3	3	8	2	4	23	7	7	4	14	10	71
3	3	9	2	5	26	9	7	5	15	13	82
3	3	10	3	5	25	9	7	3	13	11	76
3	3	11	3	4	27	9	8	9	12	12	84
3	3	12	2	4	22	7	7	0	17	14	73
3	3	13	2	4	20	6	6	3	13	13	67
3	3	14	3	5	26	9	8	4	15	16	86
3	3	15	3	4	28	8	8	5	14	14	84
3	3	16	3	4	24	7	8	2	13	12	73
3	3	17	2	4	22	8	7	5	15	13	76
3	3	18	3	5	28	9	9	3	17	16	90
