# Supplementary material for: Student standardized patients versus occupational standardized patients for improving clinical competency among TCM medical students: a 3-year prospective randomized study
Source: BMC Med Educ. 2023 Apr 5;23:216. doi: 10.1186/s12909-023-04198-0 (PMC10074708; doi:10.1186/s12909-023-04198-0)
Supplement: Supplementary file 6 — Supplementary Material 6 [file 12909_2023_4198_MOESM6_ESM.xls]

## Sheet: TCM syndrome differentiation an
Supplementary Material 6. Scores for TCM syndrome differentiation and therapeutic regimen
Time	Group	Medical students	Diagnosis of TCM	Diagnostic evidence of TCM	Diagnosis of Western medicine	Diagnostic evidence of Western medicine	Syndrome type of TCM	Analysis of syndrome differentiation in TCM	TCM therapeutic methods	Formula	Decocting and taking method of TCM	Physician's advice	Total scores
1	1	1	4	3	4	8	8	15	5	5	9	3	64
1	1	2	5	5	5	12	8	22	6	6	12	3	84
1	1	3	6	4	4	8	7	21	5	6	11	3	75
1	1	4	5	4	5	12	8	16	4	6	10	3	73
1	1	5	5	3	3	7	7	16	5	6	11	3	66
1	1	6	4	5	4	11	7	18	4	5	10	3	71
1	1	7	5	5	4	9	7	20	6	5	11	3	75
1	1	8	5	5	5	12	8	22	5	7	12	4	85
1	1	9	4	3	4	8	5	18	4	2	9	3	60
1	1	10	5	5	5	12	8	22	5	6	12	3	83
1	1	11	6	6	6	11	9	23	3	8	13	4	89
1	1	12	5	5	5	11	7	20	4	6	12	3	78
1	1	13	6	5	4	8	7	19	4	5	9	3	70
1	1	14	4	4	4	10	9	18	4	6	10	3	72
1	1	15	5	4	3	7	8	22	5	5	12	4	75
1	2	1	5	5	5	12	7	22	4	6	12	3	81
1	2	2	5	5	5	12	7	22	4	6	12	3	81
1	2	3	5	5	5	13	8	23	5	7	13	4	88
1	2	4	5	5	5	12	8	22	5	6	12	3	83
1	2	5	5	5	5	12	7	22	5	6	12	3	82
1	2	6	5	5	5	11	7	20	3	5	11	3	75
1	2	7	5	5	5	12	8	22	6	7	12	3	85
1	2	8	5	3	6	10	7	18	4	6	12	3	74
1	2	9	5	5	5	13	8	23	6	7	13	4	89
1	2	10	4	4	4	10	6	20	6	4	10	3	71
1	2	11	6	6	6	12	8	24	8	8	11	3	92
1	2	12	5	5	5	10	8	23	6	7	13	4	86
1	2	13	5	5	5	11	7	21	5	6	11	3	79
1	2	14	5	5	5	12	8	19	6	7	12	4	83
1	2	15	5	5	5	11	7	21	5	4	11	3	77
1	3	1	4	4	4	10	6	19	7	3	10	2	69
1	3	2	6	6	6	12	8	22	7	6	12	3	88
1	3	3	4	4	4	10	10	15	7	4	10	2	70
1	3	4	6	5	6	11	8	21	6	8	11	4	86
1	3	5	5	5	5	10	8	22	6	7	12	3	83
1	3	6	5	5	5	11	7	20	4	5	11	3	76
1	3	7	6	5	6	13	9	21	8	7	11	3	89
1	3	8	6	5	6	12	8	20	7	5	10	3	82
1	3	9	4	3	3	10	7	15	7	5	12	3	69
1	3	10	6	5	5	12	10	21	8	8	12	4	91
1	3	11	5	5	4	8	9	19	6	8	14	4	82
1	3	12	4	4	4	10	7	18	5	6	12	3	73
1	3	13	6	6	6	12	8	21	8	8	13	4	92
1	3	14	5	4	5	12	9	19	8	8	12	4	86
1	3	15	5	4	4	11	8	20	6	7	12	3	80
2	1	1	5	4	4	10	7	16	5	6	13	3	73
2	1	2	5	4	4	9	7	15	6	6	12	3	71
2	1	3	6	5	5	12	8	18	6	7	10	4	81
2	1	4	5	4	4	9	7	15	5	4	9	3	65
2	1	5	5	5	5	11	6	19	5	5	9	4	74
2	1	6	5	4	4	10	7	21	8	8	13	4	84
2	1	7	5	5	5	12	10	22	8	8	11	4	90
2	1	8	6	6	5	12	6	18	6	5	8	3	75
2	1	9	4	4	3	9	9	18	6	6	11	4	74
2	1	10	5	4	4	9	8	16	6	6	9	3	70
2	1	11	5	4	4	8	7	15	5	5	10	3	66
2	1	12	5	4	5	10	8	18	5	5	7	4	71
2	1	13	4	4	4	11	6	15	4	4	11	3	66
2	1	14	6	6	5	12	9	21	8	8	9	3	87
2	1	15	5	5	5	12	8	20	5	7	9	3	79
2	1	16	5	4	4	9	6	18	6	6	9	3	70
2	2	1	6	6	5	10	7	18	8	8	11	3	82
2	2	2	5	4	5	11	7	22	8	7	12	3	84
2	2	3	5	4	4	11	10	23	7	8	13	3	88
2	2	4	5	4	4	9	8	16	5	4	8	3	66
2	2	5	6	6	6	12	9	21	6	6	10	3	85
2	2	6	6	5	6	10	10	19	8	6	11	3	84
2	2	7	6	4	5	11	8	23	6	7	10	3	83
2	2	8	6	6	4	10	8	21	8	8	14	4	89
2	2	9	5	4	4	10	10	22	6	5	9	3	78
2	2	10	6	4	6	12	7	19	8	8	12	3	85
2	2	11	5	4	6	13	6	20	4	5	10	3	76
2	2	12	6	4	6	10	9	21	6	6	11	3	82
2	2	13	5	4	3	11	7	22	5	7	9	3	76
2	2	14	6	6	6	12	10	21	8	8	13	3	93
2	2	15	5	4	5	10	6	20	6	5	10	3	74
2	2	16	5	4	4	9	9	21	8	6	11	3	80
2	3	1	6	6	6	10	8	22	7	8	8	3	84
2	3	2	6	4	6	10	8	19	5	4	10	3	75
2	3	3	5	4	5	11	7	19	5	6	10	4	76
2	3	4	6	5	6	12	9	21	8	8	12	3	90
2	3	5	5	4	4	11	7	22	8	8	10	3	82
2	3	6	6	4	6	11	8	22	7	7	11	4	86
2	3	7	5	4	5	9	8	20	6	7	10	4	78
2	3	8	6	4	6	13	10	21	8	7	11	3	89
2	3	9	5	4	6	10	8	20	7	8	11	3	82
2	3	10	6	4	6	11	10	22	8	8	14	3	92
2	3	11	6	4	6	11	7	16	6	4	9	3	72
2	3	12	5	4	6	10	8	19	7	6	8	3	76
2	3	13	5	3	3	9	6	19	5	6	10	2	68
2	3	14	6	6	6	12	8	22	7	8	9	3	87
2	3	15	5	4	4	11	7	18	8	6	9	3	75
2	3	16	6	4	6	11	10	19	8	6	12	4	86
3	1	1	4	4	4	10	7	17	6	6	9	3	70
3	1	2	5	5	4	11	8	22	8	6	9	4	82
3	1	3	5	4	3	7	10	19	6	4	11	3	72
3	1	4	5	4	6	8	8	16	4	4	7	4	66
3	1	5	4	3	3	10	7	18	7	6	13	3	74
3	1	6	5	4	6	11	7	22	6	8	10	3	82
3	1	7	5	4	6	9	7	15	7	6	10	3	72
3	1	8	5.16	5	4	11	8	17	8	4	11	2	75
3	1	9	5	6	6	8	10	20	6	6	12	3	82
3	1	10	5	5	4	11	8	17	7	6	12	3	78
3	1	11	4	4	3	9	6	15	6	5	7	3	62
3	1	12	5	6	4	11	9	21	7	6	12	3	84
3	1	13	4	4	4	10	8	20	6	5	11	4	76
3	1	14	5	6	5	12	9	22	7	6	12	4	88
3	1	15	6	5	3	7	8	18	6	6	12	3	74
3	1	16	6	6	6	12	10	22	7	6	13	4	92
3	1	17	5	4	4	8	8	20	6	6	12	3	76
3	1	18	5	4	4	10	8	19	6	5	10	3	74
3	2	1	6	6	6	12	10	20	8	8	14	4	94
3	2	2	5	6	4	11	9	21	7	6	12	3	84
3	2	3	5	5	4	11	8	21	7	6	12	3	82
3	2	4	4	4	4	9	7	19	5	5	10	3	70
3	2	5	5	6	5	12	9	22	7	6	12	4	88
3	2	6	5	6	4	11	9	21	7	6	13	4	86
3	2	7	5	4	4	10	8	20	6	6	12	3	78
3	2	8	5	4	3	8	7	17	5	5	8	3	65
3	2	9	6	6	5	12	9	22	7	6	13	4	90
3	2	10	5	4	4	10	8	19	6	5	9	3	73
3	2	11	5	5	4	10	8	20	7	6	12	3	80
3	2	12	6	6	6	11	9	21	7	6	12	3	87
3	2	13	5	5	4	11	9	21	7	6	13	3	84
3	2	14	6	6	6	12	10	22	8	6	12	4	92
3	2	15	5	6	4	11	9	21	7	6	14	4	87
3	2	16	5	5	4	11	9	21	7	6	12	3	83
3	2	17	5	5	4	11	9	21	7	6	14	3	85
3	2	18	5	5	4	10	8	20	6	6	11	3	78
3	3	1	6	4	6	11	9	19	8	8	12	3	86
3	3	2	5	5	6	10	10	20	8	8	10	4	86
3	3	3	6	6	6	12	10	22	8	8	12	4	94
3	3	4	5	5	4	11	8	21	7	6	12	3	82
3	3	5	6	4	3	8	7	20	5	5	14	3	75
3	3	6	6	4	6	13	9	19	8	6	10	3	84
3	3	7	5	4	4	10	8	20	7	5	11	3	77
3	3	8	6	5	6	10	9	21	8	8	13	3	89
3	3	9	5	4	4	11	8	21	7	6	12	3	81
3	3	10	5	6	5	12	9	21	7	6	13	4	88
3	3	11	5	4	4	10	8	19	6	5	11	3	75
3	3	12	6	6	6	10	8	20	8	8	11	4	87
3	3	13	6	4	3	8	10	18	5	5	7	2	68
3	3	14	6	5	6	10	9	21	8	8	13	3	89
3	3	15	5	5	4	10	8	20	6	6	11	3	78
3	3	16	5	5	6	10	8	20	8	8	11	4	85
3	3	17	5	5	4	10	8	20	6	6	11	3	78
3	3	18	6	6	6	9	8	19	8	8	14	3	87
