# Supplementary material for: Student standardized patients versus occupational standardized patients for improving clinical competency among TCM medical students: a 3-year prospective randomized study
Source: BMC Med Educ. 2023 Apr 5;23:216. doi: 10.1186/s12909-023-04198-0 (PMC10074708; doi:10.1186/s12909-023-04198-0)
Supplement: Supplementary file 7 — Supplementary Material 7 [file 12909_2023_4198_MOESM7_ESM.xls]

## Sheet: Real-time assessment from OSP-T
Supplementary Material 7. Scores for real-time assessment from SP-TCMs
Time	Group	Medical students	Organization and arrangements	Time sequence	Transition language	Progress of inquiry	Question type	Repeat the question	Inductive summary	Avoid medical jargon	Citation verification	Grooming etiquette	Friendly manners	Praise and encouragement	Patient's viewpoints	Concerned about the impact of the disease	Care about the source of support and help	Caring about patient's expectations	Check the patient's understanding	Acknowledge lack of inexperience	Encourage patients to ask questions	Concluding remarks	Total scores
1	1	1	3	3	3	3	3	3	3	3	3	4	4	4	2	3	4	3	4	4	3	3	65
1	1	2	3	3	4	3	3	3	2	5	4	3	5	4	4	4	3	5	5	4	3	4	74
1	1	3	4	2	3	3	2	3	4	4	3	5	5	4	3	3	4	4	3	4	2	3	68
1	1	4	3	2	3	3	2	4	3	4	3	5	4	3	2	2	5	3	3	3	3	2	62
1	1	5	5	4	4	3	4	5	3	5	4	3	3	3	5	5	2	5	5	5	4	3	80
1	1	6	4	3	3	4	3	4	3	4	3	3	5	4	3	3	5	4	5	4	4	3	74
1	1	7	3	2	3	2	1	3	4	5	2	4	4	2	2	3	3	3	3	3	3	2	57
1	1	8	4	3	3	3	3	3	3	5	2	4	3	3	3	3	3	3	3	4	3	3	64
1	1	9	4	3	3	4	3	4	4	4	3	4	5	3	3	4	4	4	4	4	3	2	72
1	1	10	3	3	3	3	3	3	4	4	3	5	3	4	3	3	3	4	3	5	3	3	68
1	1	11	3	3	4	4	5	4	4	4	4	5	5	4	4	4	4	5	5	5	3	3	82
1	1	12	4	4	3	4	3	2	3	5	3	5	4	3	3	4	3	4	5	5	3	4	74
1	1	13	4	4	3	4	3	5	5	4	4	4	4	4	3	3	4	4	4	5	4	3	78
1	1	14	3	3	4	4	3	4	4	3	5	5	5	5	5	5	5	5	5	5	4	3	85
1	1	15	3	4	3	3	3	3	3	5	3	4	5	3	3	4	4	4	4	4	3	3	71
1	2	1	5	5	5	4	3	4	5	5	3	5	5	3	2	2	2	4	3	4	3	2	74
1	2	2	4	4	3	4	3	4	3	5	4	5	5	4	3	3	5	5	4	5	3	3	79
1	2	3	4	3	4	4	3	5	5	4	4	5	5	4	4	4	5	5	4	5	4	3	84
1	2	4	4	3	3	4	3	4	5	4	4	5	5	4	3	3	5	4	4	5	3	3	78
1	2	5	4	4	3	4	4	4	5	5	4	4	5	4	3	3	5	5	4	5	3	3	81
1	2	6	5	5	5	3	5	3	3	4	3	4	5	4	4	2	4	3	3	4	2	3	74
1	2	7	4	3	4	4	4	4	3	4	3	4	5	5	4	3	3	4	3	3	3	3	73
1	2	8	4	5	4	4	3	5	4	4	4	5	5	4	4	4	5	5	4	5	4	3	85
1	2	9	4	4	3	4	4	4	5	5	4	5	5	4	3	3	5	5	4	5	3	3	82
1	2	10	4	4	5	4	5	4	3	3	3	5	5	5	3	3	5	3	3	4	3	3	77
1	2	11	4	4	3	4	4	3	3	3	3	5	3	4	3	2	5	3	3	3	3	3	68
1	2	12	4	4	3	4	3	5	5	4	4	5	5	4	3	3	4	4	4	5	3	3	79
1	2	13	4	3	5	3	3	4	4	4	3	5	5	4	3	3	5	3	4	4	3	3	75
1	2	14	4	4	4	4	3	4	5	4	4	5	4	4	4	4	5	4	4	5	4	3	82
1	2	15	4	4	4	3	3	5	4	4	3	4	5	4	3	3	5	3	4	3	3	3	74
1	3	1	4	4	4	3	4	4	5	4	3	5	5	4	5	3	4	3	3	4	4	4	79
1	3	2	5	4	3	3	4	3	5	3	3	5	3	3	2	1	4	3	3	3	4	2	66
1	3	3	4	5	5	3	3	5	4	4	3	5	5	5	4	3	5	4	4	4	3	5	83
1	3	4	4	5	4	5	3	4	4	4	4	4	5	3	4	2	5	2	3	3	4	4	76
1	3	5	3	3	3	4	4	5	3	4	3	5	5	4	3	3	5	2	3	3	3	2	70
1	3	6	4	5	4	3	3	5	4	3	4	5	4	4	4	3	4	3	3	3	5	2	75
1	3	7	3	4	4	4	4	5	5	3	3	5	5	3	2	2	5	3	4	3	3	3	73
1	3	8	4	5	5	5	4	4	5	4	4	5	5	5	5	3	3	3	3	4	4	3	83
1	3	9	4	3	4	4	3	4	3	4	3	4	4	4	4	2	5	3	3	2	3	3	69
1	3	10	4	4	4	4	5	5	4	5	4	5	5	4	5	4	4	3	4	4	4	3	84
1	3	11	3	3	4	3	3	4	5	3	3	5	5	4	4	3	5	3	3	4	4	5	76
1	3	12	4	5	4	4	4	5	4	4	4	5	5	4	4	3	5	5	3	5	5	5	87
1	3	13	4	5	5	4	4	4	5	4	3	4	5	3	4	4	5	4	4	4	4	3	82
1	3	14	3	4	3	5	3	4	3	3	5	4	4	4	3	3	5	3	4	3	5	5	76
1	3	15	4	3	4	4	4	5	4	4	3	5	5	4	5	3	5	4	4	4	5	5	84
2	1	1	3	4	3	3	3	4	3	4	3	4	5	3	3	3	3	4	4	5	3	5	72
2	1	2	3	3	4	4	3	3	4	5	3	4	5	3	3	4	3	4	4	5	3	4	74
2	1	3	3	3	3	3	4	4	3	4	3	2	3	4	3	4	2	3	3	4	2	1	61
2	1	4	4	4	4	4	3	2	4	4	4	5	4	3	4	3	3	4	4	4	3	4	74
2	1	5	4	4	3	3	3	5	3	2	3	5	5	3	2	3	3	3	3	4	3	2	66
2	1	6	4	4	4	4	4	3	4	5	3	4	5	3	3	4	3	5	5	5	4	4	80
2	1	7	4	3	3	4	4	4	3	5	3	5	5	3	4	4	4	5	5	5	4	4	81
2	1	8	4	3	4	4	3	3	3	5	4	5	5	3	3	3	5	3	4	5	3	3	75
2	1	9	3	3	3	3	3	3	4	3	3	5	5	3	3	3	5	3	3	3	2	3	66
2	1	10	4	3	4	4	3	3	4	5	3	4	4	3	3	5	5	3	5	5	3	3	76
2	1	11	5	3	4	5	3	5	4	5	3	4	4	3	3	5	3	5	4	5	4	3	80
2	1	12	4	4	4	4	3	3	5	4	3	3	5	3	3	3	4	4	4	4	3	5	75
2	1	13	3	3	3	4	3	3	4	5	4	4	5	3	3	4	5	3	3	4	3	3	72
2	1	14	3	2	3	3	2	5	3	5	2	4	2	2	2	3	2	2	2	3	1	2	53
2	1	15	3	3	3	3	3	2	3	5	3	5	3	3	3	3	4	3	3	4	3	3	65
2	1	16	4	3	4	4	3	3	3	5	3	4	4	3	3	3	5	3	3	4	3	3	70
2	2	1	5	4	5	3	4	5	4	4	3	4	5	4	5	3	4	5	4	5	5	5	86
2	2	2	4	3	4	4	4	3	4	5	4	5	5	3	3	3	5	4	4	5	3	5	80
2	2	3	4	4	4	4	4	3	4	5	4	5	4	4	4	4	4	5	4	5	4	4	83
2	2	4	4	4	4	4	3	4	4	4	3	4	5	3	3	3	5	3	3	4	3	3	73
2	2	5	5	5	5	4	4	5	4	3	4	5	5	4	3	2	3	3	3	4	3	3	77
2	2	6	4	3	4	4	3	3	4	5	4	5	5	3	3	3	4	3	3	4	3	4	74
2	2	7	4	3	3	4	3	5	5	5	4	5	5	3	3	3	5	4	4	5	3	5	81
2	2	8	4	4	4	3	3	3	3	3	3	5	5	4	3	3	5	5	3	5	3	5	76
2	2	9	4	4	4	4	4	4	4	4	4	5	4	5	5	4	4	4	5	4	4	5	85
2	2	10	4	3	4	4	3	3	4	5	4	5	4	3	3	3	5	3	3	4	3	3	73
2	2	11	5	5	5	4	4	3	5	5	3	4	5	3	3	3	3	3	4	4	3	3	77
2	2	12	4	3	4	4	3	4	4	4	4	5	5	3	4	4	5	3	4	5	4	4	80
2	2	13	5	5	4	3	5	4	5	4	3	5	5	4	4	3	3	3	3	5	3	3	79
2	2	14	4	4	5	5	5	5	4	3	3	5	4	3	2	3	4	3	3	4	3	2	74
2	2	15	3	3	3	3	3	3	3	5	3	5	4	3	3	3	5	2	3	4	3	3	67
2	2	16	4	5	5	4	3	5	4	4	4	5	4	3	3	3	3	3	3	3	3	3	74
2	3	1	4	4	4	5	5	4	3	4	3	4	5	5	3	3	5	3	4	4	3	3	78
2	3	2	3	5	4	4	4	3	3	3	3	4	3	3	2	2	4	2	3	3	2	1	61
2	3	3	4	4	4	4	4	4	4	5	4	5	5	4	4	4	5	4	3	5	4	5	85
2	3	4	4	4	4	4	3	5	5	3	3	5	5	5	3	3	5	3	3	3	4	2	76
2	3	5	4	3	4	4	3	4	4	4	4	5	4	3	5	4	4	3	3	3	4	3	75
2	3	6	4	4	4	3	3	5	4	3	4	5	5	5	3	3	5	3	3	4	4	4	78
2	3	7	4	5	5	3	3	5	5	4	4	4	5	5	5	3	5	3	3	4	4	3	82
2	3	8	5	4	4	5	5	4	4	5	4	5	5	3	3	2	4	3	3	5	5	2	80
2	3	9	4	4	4	4	5	5	4	4	4	5	4	3	3	3	4	3	3	3	3	3	75
2	3	10	4	5	5	4	4	5	4	2	3	5	3	5	5	3	5	2	3	3	5	2	77
2	3	11	4	4	4	4	4	3	5	5	4	5	5	2	4	4	5	4	4	5	5	5	85
2	3	12	4	5	4	4	3	4	4	4	4	5	5	3	3	3	5	3	3	3	3	4	76
2	3	13	5	5	5	3	4	5	4	3	3	4	5	5	5	2	5	2	3	4	5	5	82
2	3	14	4	5	5	4	5	4	4	3	4	5	5	4	5	2	5	2	3	3	4	3	79
2	3	15	5	4	4	3	4	5	3	3	3	3	5	3	4	2	5	2	2	2	3	2	67
2	3	16	4	4	4	4	4	4	4	4	4	5	5	4	4	4	5	3	3	4	5	4	82
3	1	1	4	3	3	4	3	2	3	4	3	3	3	3	2	5	3	5	5	4	3	4	69
3	1	2	4	3	4	4	3	3	2	5	2	3	3	3	3	4	3	4	4	5	3	3	68
3	1	3	3	3	4	3	3	5	3	4	3	5	5	3	3	4	3	3	3	5	3	5	69
3	1	4	3	3	3	3	3	4	3	5	3	4	4	3	3	3	4	5	4	5	3	5	73
3	1	5	4	4	4	3	3	3	3	5	3	4	4	4	4	5	4	5	5	5	4	4	80
3	1	6	3	3	3	3	3	3	3	5	3	2	4	3	2	4	2	3	3	3	2	2	59
3	1	7	3	3	4	3	3	5	5	4	3	4	4	3	3	4	3	3	3	4	3	3	70
3	1	8	4	3	3	3	5	4	5	4	4	4	4	5	4	3	5	5	5	5	4	5	84
3	1	9	3	3	2	3	3	3	3	4	3	2	2	3	3	3	3	3	3	4	3	5	61
3	1	10	3	3	3	3	4	4	3	4	4	4	4	4	4	4	4	4	4	5	4	3	75
3	1	11	4	3	3	3	3	3	3	4	3	5	4	3	3	5	2	4	5	4	4	3	71
3	1	12	3	3	3	2	3	2	4	3	3	3	3	3	3	3	3	3	4	3	3	2	59
3	1	13	3	3	3	3	3	3	3	5	3	4	5	5	5	5	5	5	5	5	5	4	82
3	1	14	4	4	4	2	4	3	3	4	3	4	4	3	3	4	3	3	4	3	2	2	66
3	1	15	4	3	3	4	3	3	3	4	3	3	4	3	3	4	4	4	4	5	4	3	71
3	1	16	3	3	3	3	3	3	4	3	3	3	3	4	4	3	3	3	3	4	3	3	64
3	1	17	3	3	3	3	2	3	2	4	2	2	4	4	2	4	4	3	4	3	3	2	60
3	1	18	4	4	4	5	4	4	4	4	4	3	3	2	2	4	2	4	5	4.5	4	3	74
3	2	1	4	5	5	5	4	3	3	5	3	4	4	2	3	5	2	4	5	4	4	3	77
3	2	2	4	4	4	4	4	5	3.5	3	4	5	5	5	5	3	4	5	5	5	5	3	86
3	2	3	3	4	3	4	4	3	2	4	4	4	4	4	4	4	4	3	4	2.5	3	3	71
3	2	4	4	4	3	4	4	3	4	4	4	4	3	4	4	4	4	3	4	4	3	3	74
3	2	5	4	4	4	4	4	5	4.5	4	4	4	4	4	4	4	4	4	4	4.5	4	3	81
3	2	6	4	4	4	4	4	2	2.5	4	3	4	4	4	4	4	4	3	4	2.5	3	3	71
3	2	7	4	4	4	4	4	4	3	4	3	4	4	4	4	4	4	3	4	3	4	3	75
3	2	8	4	4	4	5	4	5	4.5	4	4	4	3	3	4	4	4	5	5	5	4	4	83
3	2	9	3	3	3	4	3	4	4.5	3	3	4	4	5	5	3	5	3	4	4	3	3	74
3	2	10	4	4	4	4	4	4	4	4	3	4	4	4	4	4	4	4	4	4.5	4	3	79
3	2	11	4	5	5	5	3	3	4	5	3	2	3	3	5	4	3	4	5	4	4	4	78
3	2	12	3	3	3	4	3	3	2	4	2	5	5	4	3	5	5	3	5	3	5	4	74
3	2	13	4	4	4	4	4	4	5	4	4	4	4	4	4	4	3	4	4	5	5	3	81
3	2	14	4	4	4	3	4	3	3	5	3	4	4	3	3	4	3	4	5	5	4	2	74
3	2	15	3	3	3	3	3	3	3	3	3	3	3	4	3	3	3	3	3	3	3	2	58
3	2	16	4	4	4	4	4	4	2	4	4	4	4	4	4	4	4	3	4	2	3	3	73
3	2	17	3	3	3	5	4	5	5	5	4	4	4	4	5	4	5	4	5	5	5	4	86
3	2	18	4	4	4	5	4	4	4	4	4	4	4	4	5	4	4	4	5	4	4	4	83
3	3	1	4	4	4	4	4	4	3	4	4	4	4	4	5	4	4	4	4	3	4	4	79
3	3	2	5	4	4	4	3	5	4	3	4	4	3	3	4	3	3	3	4	4.5	4	3	75
3	3	3	3	2	3	3	2	2	5	3	2	3	3	3	3	3	2	2	3	5	3	2	57
3	3	4	4	4	4	4	4	4	2	4	4	4	4	4	4	4	3	3	3	2	4	3	72
3	3	5	4	4	4	4	4	4	5	4	4	4	4	4	5	4	4	4	5	5	5	4	85
3	3	6	4	4	4	5	4	4	4	5	4	4	4	4	4	4	3	3	3	3	4	3	77
3	3	7	4	4	4	4	4	5	3	5	4	4	4	4	4	4	4	4	4	4	5	3	81
3	3	8	5	4	4	5	5	5	4	1	5	5	5	5	5	3	5	2	4	4	5	5	86
3	3	9	4	4	4	4	4	4	5	4	4	4	5	4	3	4	4	3	4	3	3	3	79
3	3	10	3	3	5	3	3	3	3	3	3	3	3	5	4	3	4	3	3	3	3	3	72
3	3	11	4	4	4	5	4	4	2	5	4	4	4	4	5	4	5	5	4	2.5	5	4	83
3	3	12	4	4	3	4	3	5	4	2	3	4	4	4	4	3	3	2	3	2	3	3	67
3	3	13	4	4	4	4	4	4	4	4	4	4	4	4	4	4	4	4	3	4.5	4	4	80
3	3	14	5	3	3	3	3	5	3	2	3	5	5	3	3	2	4	3	3	2	3	5	68
3	3	15	4	4	4	3	5	5	3.5	2	4	5	5	3	3	2	3	2	3	3	3	3	70
3	3	16	4	5	5	4	4	5	4	4	4	5	4	4	4	4	5	3	4	3.5	5	4	85
3	3	17	5	4	5	4	5	4	4.5	3	4	5	5	5	5	3	5	4	3	4	5	5	88
3	3	18	4	4	4	4	4	3	3.5	4	4	4	4	5	4	3	5	3	3	3	4	3	76
